# Supplementary material for: Dual-gene detection in a single-tube system based on CRISPR-Cas12a/Cas13a for severe fever thrombocytopenia syndrome virus
Source: Front Microbiol. 2022 Nov 3;13:977382. doi: 10.3389/fmicb.2022.977382 (PMC9668895; doi:10.3389/fmicb.2022.977382)
Supplement: Supplementary file 2 [file Table_1.xlsx]

## Sheet: Sheet1
Name	Sequence (5'-3')
ssDNA reporter (FAM-BHQ)	FAM-TTATTATT-BHQ1
ssRNA reporter (FAM-BHQ)	FAM-mArArUrGrGrCmAmArArUrGrGrCmA-BHQ1
ssDNA reporter (VIC-BHQ)	VIC-TTATTATT-BHQ1
ssDNA reporter (FAM-Biotin)	FAM-TTATTATT-Biotin
ssRNA reporter (FAM-Biotin)	FAM-mArArUrGrGrCmAmArArUrGrGrCmA-Biotin
ssDNA reporter (Digoxin-Biotin)	Digoxin-TTATTATT-Biotin
ssRNA reporter (FITC-Biotin)	FITC-mArArUrGrGrCmAmArArUrGrGrCmA-Biotin
L-probe	HEX-CAATGACAGACGCCTTCCATGGTAATAGGG-BHQ1
M-probe	FAM-TCATCCTCCTTGGATATGCAGGCCTCA-BHQ2
Cas12-L-crRNA1	UAAUUUCUACUAAGUGUAGAUAACCACUAGGAGCCAUAACA
Cas12-L-crRNA2	UAAUUUCUACUAAGUGUAGAUUCCUAUAUGCUGCCUCCAGG
Cas12-L-crRNA3	UAAUUUCUACUAAGUGUAGAUGUCUGGACUUCUGAGUAGAG
Cas12-L-crRNA4	UAAUUUCUACUAAGUGUAGAUGCUGGCAUGAACCAACAAAG
Cas12-L-crRNA5	UAAUUUCUACUAAGUGUAGAUGGCUGCCAUUUCCAUGUUUC
Cas12-L-crRNA6	UAAUUUCUACUAAGUGUAGAUGAUUCAAUCUGUGGAGAGCC
Cas12-M-crRNA1	UAAUUUCUACUAAGUGUAGAUGCCAAAGUGAAUUCCCAGAC
Cas12-M-crRNA2	UAAUUUCUACUAAGUGUAGAUAUGUUGCAUGGAUGGAUGUU
Cas12-M-crRNA3	UAAUUUCUACUAAGUGUAGAUGUCUUGUGCUCCCUCAUGAU
Cas12-M-crRNA4	UAAUUUCUACUAAGUGUAGAUUGUGCUACAAGGAAGGGACU
Cas12-M-crRNA5	UAAUUUCUACUAAGUGUAGAUAGGGUAGUUGCAUGUUCCCA
Cas12-M-crRNA6	UAAUUUCUACUAAGUGUAGAUCCAUCAUAAAGAAACUAAUG
Cas12-M-crRNA7	UAAUUUCUACUAAGUGUAGAUAGACAUUUUGAGUCCGGACU
Cas12-M-crRNA8	UAAUUUCUACUAAGUGUAGAUGGUUGAUCCUCUUAACCUUA
Cas12-M-crRNA9	UAAUUUCUACUAAGUGUAGAUUUCCUGAUGCCCGGUCCAGG
Cas12-M-crRNA10	UAAUUUCUACUAAGUGUAGAUACAUCCAACUCCUUUUCUGA
Cas13-L-crRNA1	GAUUUAGACUACCCCAAAAACGAAGGGGACUAAAACGACAACAGACCGACGCCUCUCAGAGGUA
Cas13-L-crRNA2	GAUUUAGACUACCCCAAAAACGAAGGGGACUAAAACUUGGCGUAAUUGUAGUCUCGUCAGGAGG
Cas13-L-crRNA3	GAUUUAGACUACCCCAAAAACGAAGGGGACUAAAACGAGCTTCCTCAGAGCTGCTTGCTCATCT
Cas13-L-crRNA4	GAUUUAGACUACCCCAAAAACGAAGGGGACUAAAACAGAGATTGGGACCAAGAACATCCTGGAC
Cas13-L-crRNA5	GAUUUAGACUACCCCAAAAACGAAGGGGACUAAAACGGTTATGTGGTACATTGATGCTGTGGGC
Cas13-L-crRNA6	GAUUUAGACUACCCCAAAAACGAAGGGGACUAAAACATCTGTGGAGAGCCTGCAAGACTACAGA
Cas12-L-crRNA3-F1	AGAACATCCTGGACCTTGCATCCATGAA
Cas12-L-crRNA3-F2	TGGACCTTGCATCCATGAAAGCTACAAGCA
Cas12-L-crRNA3-F3	GACCTTGCATCCATGAAAGCTACAAGCAACT
Cas12-L-crRNA3-R1	CTTCTCAATCAATGTGGCCATCTTCTCCAG
Cas12-L-crRNA3-R2	CCTTCTCAATCAATGTGGCCATCTTCTC
Cas12-L-crRNA3-R3	CTCAATCAATGTGGCCATCTTCTCCAGCAG
Cas12-M-crRNA8-F1	ATGTCTGCACTTCACAGCACCTGGGAGTCC
Cas12-M-crRNA8-F2	TTCACAGCACCTGGGAGTCCGGACTCAAAATG
Cas12-M-crRNA8-F3	AAGAGGCATGTCTGCACTTCACAGCACCTG
Cas12-M-crRNA8-R1	TCACTGATGTACACCTGGACCGGGCATCAGG
Cas12-M-crRNA8-R2	TGATGTACACCTGGACCGGGCATCAGGAAC
Cas12-M-crRNA8-R3	ACCTGGACCGGGCATCAGGAACAAAATATG
Cas13-L-crRNA1-F1	CACAATCCAGCTCTCAGAGGCATATAAGATC
Cas13-L-crRNA1-F2	CCAGCTCTCAGAGGCATATAAGATCAATCATGA
Cas13-L-crRNA1-F3	GCTCTCAGAGGCATATAAGATCAATCATGACT
Cas13-L-crRNA1-R1	GGTCATCCCATCAGAACCATCATGGGTAAT
Cas13-L-crRNA1-R2	ACATCAGGGGTCATCCCATCAGAACCATCA
Cas13-L-crRNA1-R3	AATCACATCAGGGGTCATCCCATCAGAACCA
Cas13-L-crRNA2-F1	GACCCAATCTCAAGACGTGTTGATATCATGGA
Cas13-L-crRNA2-F2	CCAATCTCAAGACGTGTTGATATCATGGAG
Cas13-L-crRNA2-F3	ATCTCAAGACGTGTTGATATCATGGAGAACCC
Cas13-L-crRNA2-R1	CTGTACATGAGCTCCTCTGCCTCATCCTGAGT
Cas13-L-crRNA2-R2	AACCTGTACATGAGCTCCTCTGCCTCATCC
Cas13-L-crRNA2-R3	AGAACCTGTACATGAGCTCCTCTGCCTCAT
